# Supplementary material for: Insights into HPLC-MS/MS Analysis, Antioxidant and Cytotoxic Activity of Astragalus fruticosus against Different Types of Cancer Cell Lines
Source: Pharmaceuticals (Basel). 2022 Nov 14;15(11):1406. doi: 10.3390/ph15111406 (PMC9693330; doi:10.3390/ph15111406)
Supplement: Supplementary file 1 [file pharmaceuticals-15-01406-s001.zip]

Archive with 1 entries (1 files):
- pharmaceuticals-1989737-supplementary.pdf
